# Supplementary material for: Integrated Multi-Omics Analysis Identified PTPRG and CHL1 as Key Regulators of Immunophenotypes in Clear Cell Renal Cell Carcinoma(ccRCC)
Source: Front Oncol. 2022 Mar 30;12:832027. doi: 10.3389/fonc.2022.832027 (PMC9005830; doi:10.3389/fonc.2022.832027)
Supplement: Supplementary Table 1 — Genes with significant CNV variations between A1 and B1. [file Table_1.xls]

q_value_range	q_value	chr	start	end	gene	up_A_sigene_overlap	up_A_sigene_overlap_num	up_B_sigene_overlap	up_B_sigene_overlap_num
q-value < 0.00001	3.70E-18	5	138384004	181538259	ADRA1B,ADRB2,ANXA6,ATOX1,BNIP1,CAMK2A,CANX,CCNG1,CD14,CD74,CDX1,CLTB,CSF1R,CSNK1A1,NKX2-5,CTNNA1,DBN1,DIAPH1,DOCK2,DPYSL3,DRD1,SLC26A2,HBEGF,DUSP1,EBF1,EGR1,ETF1,F12,FABP6,FAT2,FGF1,FGFR4,FOXI1,FLT4,GABRA1,GABRA6,GABRB2,GABRG2,GABRP,GLRA1,GM2A,GRK6,GPX3,GRIA1,NR3C1,GRM6,HARS,HK3,HMMR,HNRNPAB,HNRNPH1,HRH2,HSPA9,NDST1,HTR4,IK,IL12B,ITK,KCNMB1,LCP2,LTC4S,MFAP3,MGAT1,MSX2,NDUFA2,NPM1,PCDH1,PCDHGC3,PD…	CD74,NKX2-5,DOCK2,F12,FABP6,GABRA6,GRM6,HMMR,ITK,LCP2,PROP1,PTTG1,JAKMIP2,RGS14,CPLX2,TLX3,MZB1,RAB24,FAM193B,NMUR2,PRR7,MXD3,SLC25A2,GPRIN1,C5orf58,GPR151,PLAC8L1,EIF4E1B,RELL2,SLC36A3,IRGM,FNDC9,SMIM23	33	EGR1,FOXI1,GABRB2,GRIA1,NDST1,PCDH1,SGCD,SPINK1,PCDHGB4,PCDHA9,N4BP3,PCDHB1,KCNIP1,PCDHGB7,PCDHGB1,PCDHGA9,PCDHGA2,PCDHB8,PCDHB4,PCDHB3,PCDHAC2,PCDHAC1,PCDHA13,PCDHA12,PCDHA11,PCDHA10,PCDHA8,PCDHA6,PCDHA4,PCDHA3,SLC4A9,SPINK7,SCGB3A2,AFAP1L1,FAM153B,SH3PXD2B	36
q-value < 0.00001	1.24E-07	1	144455493	144497514	NBPF15		0		0
q-value < 0.00001	3.12E-06	16	31959229	33785316	TP53TG3,SLC6A10P,LOC390705,TP53TG3C,TP53TG3D,TP53TG3B,HERC2P4,LOC102723753,TP53TG3E,TP53TG3F,ENPP7P13		0		0
q-value < 0.00001	4.86E-09	9	40940734	62002552	SPATA31A7,CBWD5,SPATA31A6,FAM74A1,FAM74A4,LOC440896,PGM5P2,CBWD6,FOXD4L6,SPATA31A5,CNTNAP3B,FRG1HP,FAM27C,FAM27E2,MIR4477A,FAM74A7,LOC101927827,LOC102723709,LOC102725126,LOC103908605,LOC105376064,XLOC_007697		0		0
q-value < 0.001	0.00018433	7	62252218	62997096	[ZNF733P]		0		0
q-value < 0.00001	7.40E-06	9	38430056	40733097	CNTNAP3,FAM201A,ANKRD18A,GLIDR,FAM74A1,ZNF658B,ANKRD20A3,ANKRD20A2,AQP7P3,LOC554249,SPATA31A1,FGF7P3,GXYLT1P3,FAM95B1,FAM95C,LOC101929583,LOC102724238,LOC102724580		0		0
q-value < 0.00001	3.95E-06	9	63747206	66146734	ANKRD20A1,CBWD5,LOC286297,FOXD4L4,ANKRD20A3,AQP7P3,FRG1JP,FLJ43315,FOXD4L5,ANKRD20A4,GXYLT1P3,FAM95B1,MIR4477A,LOC101928195,LOC101928381,LOC101929583	FOXD4L5	1		0
q-value < 0.00001	6.35E-31	3	1	44902179	ACAA1,ACVR2B,ATP2B2,BTD,CAV3,CCK,ENTPD3,CCR4,CCR8,ACKR2,CTNNB1,CX3CR1,CYP8B1,DAZL,FANCD2,FBLN2,GLB1,GOLGA4,GRM7,HRH1,IL5RA,IRAK2,ITGA9,ITPR1,RPSA,MLH1,MOBP,MYD88,NKTR,OGG1,OXTR,PLCD1,PPARG,RAB5A,RAF1,RARB,SNORA62,RPL15,RPL32,SATB1,SCN5A,SCN10A,SEC13,SETMAR,SLC6A1,SLC6A6,SLC6A11,STAC,SYN2,TGM4,TGFBR2,THRB,TIMP4,TOP2B,NR2C2,UBE2E1,UBE2E2,UBP1,VHL,VIPR1,WNT7A,XPC,ZNF35,BRPF1,COLQ,EOMES,CAMK1,BHLHE40…	CCK,CCR4,CCR8,DAZL,FANCD2,EOMES,SLC22A14,NUP210,GHRL,KIF15,CMTM7,FANCD2OS,CMC1,C3orf35,TOPAZ1	15	ENTPD3,ITGA9,SETMAR,THRB,CTDSPL,CHL1,ARPP21,GPD1L,MYRIP,CNTN6,HHATL,DCLK3,ZBTB47,LRRC3B,GALNT15,FGD5	16	_A1______
q-value < 0.001	0.00046615	6	93004454	170805979	hsa-mir-2113,ACAT2,AIM1,AMD1,ARG1,PRDM1,CCNC,CCR6,COL10A1,CTGF,EPB41L2,EPHA7,EYA4,ESR1,FABP7,FOXO3,FRK,FUCA2,FYN,GJA1,GPR6,GPR31,GRIK2,GRM1,HDAC2,HIVEP2,HSF2,IFNGR1,IGF2R,KIF25,KPNA5,LAMA2,LAMA4,LPA,MARCKS,MAN1A1,MAS1,MAP3K4,MAP3K5,AFDN,MYB,NMBR,OPRM1,PARK2,PCMT1,PDCD2,ENPP1,ENPP3,PEX7,PLAGL1,PLG,PLN,POU3F2,PREP,PKIB,PSMB1,PTPRK,REV3L,ROS1,RPS6KA2,RPS12,SGK1,SIM1,SLC22A1,SLC22A3,SLC22A2,SMPD2,SOD…	GPR31,MAS1,MYB,OPRM1,POU3F2,TCP10,NR2E1,STX11,VNN2,TAAR5,IPCEF1,RGS17,NOX3,VNN3,PRDM13,POPDC3,MICAL1,OR2A4,MTFR2,IL22RA2,SAMD3,C6orf118,RFX6,TMEM244,SCML4,SLC35D3,ZC3H12D,SUMO4,SOGA3,THEMIS,LIN28B,TCP10L2,FAM26F,CTAGE9	34	COL10A1,CTGF,FRK,GRM1,LAMA2,PARK2,ROS1,RPS6KA2,SIM1,THBS2,UST,FUT9,SASH1,MOXD1,IL20RA,TTLL2,FAXC,FNDC1,SLC22A16,ARHGAP18,SLC16A10,PACRG,SLC2A12,GPRC6A,IYD	25
q-value < 0.01	0.0078585	1	5260386	31427614	ALPL,RERE,C1QA,C1QB,C1QC,CA6,CAPZB,CASP9,RUNX3,TNFRSF8,CDA,CDC42,CD52,RCC1,CLCN6,CLCNKA,CLCNKB,CNR2,CORT,DDOST,DFFA,E2F2,ECE1,EPHA2,ENO1,EPB41,EPHA8,EPHB2,EXTL1,EYA3,FABP3,FGR,MTOR,FUCA1,IFI6,GALE,SFN,GPR3,ZBTB48,HMGN2,HMGCL,HSPG2,HTR1D,HTR6,ID3,TNFRSF9,STMN1,MATN1,MFAP2,MTHFR,NBL1,NPPA,NPPB,OPRD1,PAFAH2,PAX7,PEX14,PGD,PIK3CD,PLA2G2A,PLA2G5,PLOD1,EXOSC10,PPP1R8,PTAFR,RAP1GAP,RHCE,RHD,RNU1-4,SNORA…	C1QA,C1QB,RUNX3,CD52,CNR2,CORT,E2F2,SFN,TNFRSF9,NBL1,NPPA,NPPB,PIK3CD,KCNAB2,UTS2,CTRC,CELA3B,FBXO2,FBXO6,PLA2G2D,PLA2G2E,MIIP,CELA2A,PLA2G2F,EFHD2,LIN28A,SH3BGRL3,SYTL1,UBXN11,C1orf158,AADACL3,ZNF683,MDS2,C1orf167,AADACL4,SPATA21,CATSPER4,RNF207,PRAMEF17	39	CLCNKA,CLCNKB,HSPG2,RAP1GAP,SLC30A2,NR0B2,PTPRU,PDPN,HSPB7,MAN1C1,PINK1,TRIM63,VWA5B1,C1orf64,FAM43B	15
q-value < 0.00001	6.46E-22	5	173117541	181538259	BNIP1,CANX,CLTB,NKX2-5,DBN1,DRD1,F12,FGFR4,FLT4,GRK6,GRM6,HK3,HNRNPAB,HNRNPH1,HRH2,LTC4S,MGAT1,MSX2,MAPK9,PROP1,SLC34A1,SNCB,ZNF354A,STC2,SQSTM1,PDLIM7,ADAMTS2,MAML1,GFPT2,RACK1,RGS14,CPLX2,BTNL3,LMAN2,MGAT4B,B4GALT7,RNF44,TBC1D9B,N4BP3,FAF2,ZNF346,TSPAN17,OR2V1,PRELID1,ZNF354C,C5orf45,DDX41,NOP16,HMP19,UIMC1,RAB24,FAM193B,TMED9,CDHR2,NHP2,RNF130,KIAA1191,CLK4,CNOT6,NSD1,GMCL1P1,RMND5B,BTNL8,DOK3…	NKX2-5,F12,GRM6,PROP1,RGS14,CPLX2,RAB24,FAM193B,PRR7,MXD3,GPRIN1,EIF4E1B	12	N4BP3,FAM153B	2
q-value < 0.0001	8.92E-05	1	144442093	147774790	BCL9,DRD5P2,FMO5,GJA5,PDZK1,PRKAB2,RNU1-4,ITGA10,PEX11B,CHD1L,RBM8A,PIAS3,POLR3C,TXNIP,CD160,RNU1-3,RNU1-2,RNU1-1,RNF115,ACP6,POLR3GL,GNRHR2,LIX1L,HFE2,ANKRD35,NBPF12,NUDT4P2,PDIA3P1,NUDT17,NBPF15,ANKRD34A,NOTCH2NL,NUDT4P1,NBPF13P,PPIAL4D,LOC645166,SRGAP2B,GPR89A,FAM72D,LOC728989,PPIAL4E,NBPF10,NBPF20,HYDIN2,LINC00624,SRGAP2-AS1,RNVU1-8,LOC101927429,LOC101928979,NBPF25P,RNVU1-14,RNVU1-6,MIR6736,C…	FAM72D	1	HFE2	1
q-value < 0.01	0.0093323	2	88834119	91726881	LOC654342,LOC101927050		0		0
q-value < 0.0001	1.12E-05	9	40743070	63556249	SPATA31A7,CBWD5,LOC286297,AQP7P1,FGF7P6,SPATA31A6,FAM74A1,FAM74A4,LOC403323,LOC440896,AQP7P3,PTGER4P2-CDK2AP2P2,LOC554249,PGM5P2,LINC01189,CBWD6,FOXD4L6,SPATA31A5,CNTNAP3B,LOC728673,LOC100132249,FRG1HP,FAM27C,FAM27E2,MIR1299,MIR4477A,FAM74A7,LOC101927827,LOC101928195,LOC101928381,LOC101929583,LOC102723709,LOC102724238,LOC102725126,LINC01410,LOC103908605,LOC105376064,XLOC_007697		0		0
q-value < 0.0001	2.61E-05	9	66170760	67412366	ZNF658,CNTNAP3P2,SPATA31A3,FAM74A3,LOC105379450		0		0
q-value < 0.00001	1.52E-43	3	9273813	56056809	ACAA1,ACVR2B,ACY1,ALAS1,AMT,APEH,RHOA,ATP2B2,BTD,ERC2-IT1,CACNA1D,SLC25A20,CAMP,CCK,ENTPD3,CDC25A,CISH,CCR1,CCR3,CCR4,CCR5,CCR8,ACKR2,COL7A1,CTNNB1,CX3CR1,CYP8B1,DAG1,DAZL,DOCK3,DUSP7,CELSR3,FANCD2,FBLN2,GLB1,GNAI2,GNAT1,GOLGA4,XCR1,GPX1,GRM2,HRH1,HYAL1,IMPDH2,IRAK2,ITGA9,ITIH1,ITIH3,ITIH4,LAMB2,RPSA,LTF,MAP4,MLH1,MOBP,MST1,MST1R,MYD88,MYL3,NKTR,OGG1,PFKFB4,PLCD1,PLXNB1,PPARG,PRKAR2A,PRKCD,PTH1R,…	CCK,CCR4,CCR5,CCR8,COL7A1,DAZL,CELSR3,FANCD2,XCR1,ITIH1,MST1R,UBA7,EOMES,SLC22A14,CXCR6,NUP210,ZMYND10,GHRL,KIF15,LRTM1,CAMKV,UCN2,CMTM7,FANCD2OS,CMC1,C3orf35,TOPAZ1,CDHR4,MUSTN1,IQCF3,TMEM89,IQCF6,CCR2,TMEM110-MUSTN1	34	ENTPD3,DOCK3,ITGA9,TDGF1,THRB,CLEC3B,CTDSPL,ARPP21,GPD1L,MYRIP,SEMA3G,HHATL,DCLK3,ZBTB47,LRRC3B,GALNT15,GPR62,FGD5	18	_B1______
q-value < 0.0001	6.15E-05	6	102885273	170805979	ACAT2,AIM1,AMD1,ARG1,PRDM1,CCR6,COL10A1,CTGF,EPB41L2,EYA4,ESR1,FABP7,FOXO3,FRK,FUCA2,FYN,GJA1,GPR6,GPR31,GRM1,HDAC2,HIVEP2,HSF2,IFNGR1,IGF2R,KIF25,KPNA5,LAMA2,LAMA4,LPA,MARCKS,MAN1A1,MAS1,MAP3K4,MAP3K5,AFDN,MYB,NMBR,OPRM1,PARK2,PCMT1,PDCD2,ENPP1,ENPP3,PEX7,PLAGL1,PLG,PLN,PREP,PKIB,PSMB1,PTPRK,REV3L,ROS1,RPS6KA2,RPS12,SGK1,SLC22A1,SLC22A3,SLC22A2,SMPD2,SOD2,T,TBP,TCF21,TCP1,TCP10,TCTE3,DYNLT1,THBS…	GPR31,MAS1,MYB,OPRM1,TCP10,NR2E1,STX11,VNN2,TAAR5,IPCEF1,RGS17,NOX3,VNN3,POPDC3,MICAL1,OR2A4,MTFR2,IL22RA2,SAMD3,C6orf118,RFX6,TMEM244,SCML4,SLC35D3,ZC3H12D,SUMO4,SOGA3,THEMIS,LIN28B,TCP10L2,FAM26F,CTAGE9	32	COL10A1,CTGF,FRK,GRM1,LAMA2,PARK2,ROS1,RPS6KA2,THBS2,UST,SASH1,MOXD1,IL20RA,TTLL2,FNDC1,SLC22A16,ARHGAP18,SLC16A10,PACRG,SLC2A12,GPRC6A,IYD	22
